# Supplementary material for: The Subgingival Microbiome in Patients with Down Syndrome and Periodontitis
Source: J Clin Med. 2020 Aug 2;9(8):2482. doi: 10.3390/jcm9082482 (PMC7463899; doi:10.3390/jcm9082482)
Supplement: Supplementary file 1 [file jcm-09-02482-s001.zip]

Archive with 9 entries (8 files):
- suppl/
- suppl/Figure S1.pdf
- suppl/Figure S2(A).pdf
- suppl/Figure S2(B).pdf
- suppl/Figure S3(A).tif
- suppl/Figure S3(B).tif
- suppl/Figure S4.png
- suppl/Scheme S1.docx
- suppl/Table S1.docx
